# Supplementary material for: N-Oxalylglycine-Conjugated Hyaluronic Acid as a Macromolecular Prodrug for Therapeutic Angiogenesis
Source: Gels. 2025 Jan 2;11(1):27. doi: 10.3390/gels11010027 (PMC11765021; doi:10.3390/gels11010027)
Supplement: Supplementary file 1 [file gels-11-00027-s001.zip]

Archive with 1 entries (1 files):
- gels-3275216-supplementary.pdf
